# Supplementary material for: Cathepsin S Evokes PAR2-Dependent Pain in Oral Squamous Cell Carcinoma Patients and Preclinical Mouse Models
Source: Cancers (Basel). 2021 Sep 19;13(18):4697. doi: 10.3390/cancers13184697 (PMC8466361; doi:10.3390/cancers13184697)
Supplement: Supplementary file 1 [file cancers-13-04697-s001.zip]

Archive with 1 entries (1 files):
- cancers-1381532-supplementary.pdf
